# Supplementary material for: CD2 augmentation enhances CAR-T-cell efficacy via immunological synapse remodeling and T-cell exhaustion mitigation
Source: Cell Mol Immunol. 2025 Jul 4;22(8):935–48. doi: 10.1038/s41423-025-01314-6 (PMC12311108; doi:10.1038/s41423-025-01314-6)
Supplement: Supplementary file 2 — Supplementary Table 1 [file 41423_2025_1314_MOESM2_ESM.xlsx]

## Sheet: Table 1
The list of antibodies used for flow cytometry analysis
Target Antigen	Fluorochrome	Clone	Vendor	Catalog #	Dilution
CD28	Ultra-LEAF™	S20013B	BioLegend	377804	2 μg/mL
CD3	Ultra-LEAF™	OKT3	BioLegend	317326	2 μg/mL
CD3	PerCP/Cyanine5.5	SK7	BioLegend	344808	1:50
EGFR	AF488	EP38Y	Abcam	ab52894	1:250
PD-1	BV421	EH12.2H7	BioLegend	329920	1:50
LAG-3	PE/Cyanine7	11C3C65	BioLegend	369310	1:50
Tim-3	APC	A18087E	BioLegend	364804	1:50
CD39	BV421	A1	BioLegend	328214	1:50
PE Streptavidin	PE		BioLegend	405204	0.6μg/mL
Biotin-SP	Unconjugated	Polyclonal	Jackson ImmunoResearch	AB_2338565	1:200
CD2	APC/Cyanine7	RPA-2.10	BioLegend	300220	1:50
CD58	PE	TS2/9	BioLegend	330928	1:50
Anti-G4S linker	FITC	B02H1	hys-bio	GS-ARNC100	1:50
CD3	PE/Cyanine7	UCHT1	BioLegend	300420	1:50
CD4	FITC	SK3	BioLegend	980802	1:50
CD4	PE	SK3	BioLegend	980804	1:50
CD8	FITC	SK1	BioLegend	980908	1:50
CD8	PE	SK1	BioLegend	980902	1:50
CD8	APC/Cyanine7	SK1	BioLegend	344713	1:50
CD45RA	FITC	HI100	BioLegend	983002	1:50
CD45RA	APC	HI100	BioLegend	983004	1:50
CD62L	APC	DREG-56	BioLegend	980706	1:50
CTLA-4	BV421	BNI3	BioLegend	369606	1:50
B7-H3	PerCP/Cyanine5.5	MIH42	BioLegend	351010	1:50
EGFR	AF647	AY13	BioLegend	352918	1:50
CD3	PerCP/Cyanine5.5	OKT3	BioLegend	317336	1:50
EGFR	PE	AY13	BioLegend	352904	1:50
CD19	PE/Cyanine7	HIB19	BioLegend	302216	1:50
CD19	PE	HIB19	BioLegend	302208	1:50
CD2	APC	RPA-2.10	BioLegend	300214	1:50
CD107a	APC	H4A3	BioLegend	328620	1:50
ROR1	PE	2A2	BioLegend	357803	1:50
IFN-γ	APC	4S.B3	BioLegend	502512	1:50
CCR7	APC	G043H7	BioLegend	353213	1:50
CD45	APC	HI30	BioLegend	304037	1:50
Ki-67	PE	Ki-67	BioLegend	350504	1:50
The list of antibodies used for western blot analysis
Target	Antibody Name	Host	Vendor	Catalog #	Dilution
PLCγ	PLCγ1	Rabbit	Cell Signaling	2822S	1:1000
Phosphorylated PLCγ (Tyr783)	Phospho-PLCγ1 (Tyr783)	Rabbit	Cell Signaling	2821S	1:1000
ZAP70	Zap-70 (99F2)	Rabbit	Cell Signaling	2705S	1:1000
Phosphorylated ZAP70 (Tyr319)	Phospho-Zap-70 (Tyr319)/Syk (Tyr352) (65E4)	Rabbit	Cell Signaling	2717S	1:1000
CAR-CD3ζ	CD3-ζ antibody (6B10.2)	Mouse	Santa Cruz Biotechnology	sc1239	1:1000
Phosphorylated CAR-CD3ζ	Phospho-CD3ζ (Tyr142)	Rabbit	Cell Signaling	67748S	1:1000
GAPDH	GAPDH	Rabbit	Cell Signaling	2118S	1:1000
Endogenous CD3	CD3-ζ antibody (6B10.2)	Mouse	Santa Cruz Biotechnology	sc1239	1:1000
NR4A1	Nur77 antibody (C-5)	Mouse	Santa Cruz Biotechnology	sc-365113	1:1000
Phospho-ERK1/2 (Thr202/Tyr204)	Phospho-p44/42 MAPK (Erk1/2) (Thr202/Tyr204)	Rabbit	Cell Signaling	9101S	1:1000
ERK1	ERK1	Rabbit	Selleck	F1152	1:1000
